# Supplementary material for: Transcriptional landscape of mouse-aged ovaries reveals a unique set of non-coding RNAs associated with physiological and environmental ovarian dysfunctions
Source: Cell Death Discov. 2018 Dec 5;4:112. doi: 10.1038/s41420-018-0121-y (PMC6281605; doi:10.1038/s41420-018-0121-y)
Supplement: Supplementary file 2 — Supplementary Table 1 [file 41420_2018_121_MOESM2_ESM.xlsx]

## Sheet: Foglio1
Supplemental Table 1. Sequence of primers for qPCR and RT
Gene ID/Name	Species	Sequence (5’ to 3’)	Purpose
ACTB-For	H.sapiens	GAGCACAGAGCCTCGCCTT	qPCR
ACTB-Rev	H.sapiens	TCATCATCCATGGTGAGCT
Actb-For	M.musculus	GTCGAGTCGCGTCCACC
Actb-Rev	M.musculus	GTCATCCATGGCGAACTGGT
ACVRIB-For	H.sapiens	TCTTCCCCCTTGTTGTCCTC
ACVRIB-Rev	H.sapiens	CTCCACTTTGGGGATGCAGG
Acvr1b-For	M.musculus	CGCTCCAGGATCTCGTCTAC
Acvr1b-Rev	M.musculus	AACCAAGACCGTTCTTCACG
Amh-For	M.musculus	CCGCTATTTGGTGCTAACCG
Amh-Rev	M.musculus	CTCAGGGTGGCACCTTCTCT
Bmp15-For	M.musculus	TCCTTGCTGACGACCCTACAT
Bmp15-Rev	M.musculus	TACCTCAGGGGATAGCCTTGG
Cyp19a1-For	M.musculus	CATGGTCCCGCAAACTGTGA
Cyp19a1-Rev	M.musculus	GTAGTAGTTGCAGGCACTTC
Eif3a-For	M.musculus	AGGCAGTGTTTGGACCTTCTT
Eif3a-Rev	M.musculus	GGCGCTGAATCTGGGATAAGT
Eif3m-For	M.musculus	CGGCCTTCATCGATATCAGCG
Eif3m-Rev	M.musculus	ATGAAGTCCACCTTCCGAGT
Eif4g2-For	M.musculus	GCAGCTACTCCTCTGAGCTG
Eif4g2-Rev	M.musculus	GAGGGGAGGGGATGGTAGAA
Fshr-For	M.musculus	CTGTGCATTCAACGGAACCC
Fshr-Rev	M.musculus	GGTTGGGCAGGGAATAGACC
FSHR-For	H.sapiens	TGCTCCTGGTCTCTTTGCTG
FSHR-Rev	H.sapiens	GGACAAACCTCAGTTCAATGGC
Gas5-Fw	M.musculus	AACAGTGCCTATGTGGACGG
Gas5-Rev	M.musculus	CCCACTGAGTTACCTGGCTG
Gdf9-For	M.musculus	TCTTAGTAGCCTTAGCTCTCAGG
Gdf9-Rev	M.musculus	TGTCAGTCCCATCTACAGGCA
Inha-For	M.musculus	TGAACCAGAGGAGGAAGATGTCTC
Inha-Rev	M.musculus	TCTGGCAGCTGGCTGGTC
Inhba-For	M.musculus	TTTGCCGAGTCAGGCACAG
Inhba-Rev	M.musculus	CACACTTCTGCACGCTCCAC
Mir15a-For	M.musculus	GCTAGCAGCACATAATGGTT
Mir99b-For	M.musculus	CACCCGTAGAACCGACCT
MIR143-For	H.sapiens	GCGGGGTGCAGTGCTGCATCTC
Mir143-For	M.musculus	GGTGCAGTGCTGCATCTC
MIR145-For	H.sapiens	GCGGGTCCAGTTTTCCCAGGAA
Mir145-For	M.musculus	GCGTCCAGTTTTCCCAGGAA
Mir505-For	M.musculus	GCGGGAGCCAGGAAGTATTG
Mir681-For	M.musculus	CAGCCTCGCTGGCAGGCA
Mir692-1-For	M.musculus	GCATCTCTTTGAGCGCCTCA
Mir Universal-Rev		ACGTACTCACGCAGTACGT
RNU6-For	H.sapiens	GCTTCGGCAGCACATATACTAAAAT
RNU6-Rev	H.sapiens	CGCTTCACGAATTTGCGTGTCAT
Rnu6-For	M.musculus	GTGCTCGCTTCGGCAGCACAT
Rnu6-Rev	M.musculus	ACGTACTCACGCAGTACGTAAATATGGAACGCTTCACGAAT
Rps3-For	M.musculus	ATTTCTCACTCGGGAGCTGG
Rps3-Rev	M.musculus	TCTGTGTCCTGGTGGCTAAA
Rps24-For	M.musculus	TGGTGCTGGCAAAAAGTGAG
Rps24-Rev	M.musculus	AGCAGAGCAGACGTGTAGGA
Snora7a-For	M.musculus	CGGAAGCAAGAGGGAGAGC
Snora7a-Rev	M.musculus	AATCACCAGCTACCGAGCAA
Snord16a-For	M.musculus	TGTGGCCCTTATCGAAGCTG
Snord16a-Rev	M.musculus	ACTGCGACCGTCAAGGAAAA
Snora34-For	M.musculus	GTTGGTTTCAAGCAGACGCC
Snora34-Rev	M.musculus	TCTCTACTGAAGTCCAGAGTAGC
Mir15a-RT	M.musculus	GAAAGAAGGCGAGGAGCAGATCGAGGAAGAAGACGGAAGAATGTGCGTCTCGCCTTCTTTCCACAAACC	RT
Mir99b-RT	M.musculus	GAAAGAAGGCGAGGAGCAGATCGAGGAAGAAGACGGAAGAATGTGCGTCTCGCCTTCTTTCCGCAAGGT
MIR143-RT	H.sapiens	GAAAGAAGGCGAGGAGCAGATCGAGGAAGAAGACGGAAGAATGTGCGTCTCGCCTTCTTTCACCAGAGA
Mir143-RT	M.musculus	GAAAGAAGGCGAGGAGCAGATCGAGGAAGAAGACGGAAGAATGTGCGTCTCGCCTTCTTTCCCAGAGAT
MIR145-RT	H.sapiens	GAAAGAAGGCGAGGAGCAGATCGAGGAAGAAGACGGAAGAATGTGCGTCTCGCCTTCTTTCAGGGATTC
Mir145-RT	M.musculus	GAAAGAAGGCGAGGAGCAGATCGAGGAAGAAGACGGAAGAATGTGCGTCTCGCCTTCTTTCAGGGATTC
Mir505-RT	M.musculus	GAAAGAAGGCGAGGAGCAGATCGAGGAAGAAGACGGAAGAATGTGCGTCTCGCCTTCTTTCAACATCAA
Mir681-RT	M.musculus	GAAAGAAGGCGAGGAGCAGATCGAGGAAGAAGACGGAAGAATGTGCGTCTCGCCTTCTTTCAGCTGCCT
Mir692-1-RT	M.musculus	GAAAGAAGGCGAGGAGCAGATCGAGGAAGAAGACGGAAGAATGTGCGTCTCGCCTTCTTTCGAGTGAGG
RNU6-RT	H.sapiens	CGCTTCACGAATTTGCGTGTCAT
Rnu6-RT	M.musculus	GTGCTCGCTTCGGCAGCACAT
